# Supplementary material for: Single-cell transcriptome profiling highlights the role of APP in blood vessels in assessing the risk of patients with proliferative diabetic retinopathy developing Alzheimer’s disease
Source: Front Cell Dev Biol. 2024 Jan 24;11:1328979. doi: 10.3389/fcell.2023.1328979 (PMC10847282; doi:10.3389/fcell.2023.1328979)
Supplement: Supplementary file 1 [file Table1.xls]

## Sheet: Table S1
Supplementary Table 1. Cell number per cell type from scRNA-seq of FVM samples from PDR patietns
Sample	Microglia (1)	Microglia (3)	Microglia (2)	Macrophages	Dendritic cells	Neutrophils	Pericytes	Fibroblasts (1)	Endothelial cells (1)	Fibroblasts (2)	T cells	Endothelial cells (2)	Fibroblasts (3)	B cells
PDR1	132	36	74	414	64	99	92	135	38	28	14	1	13	9
PDR2	578	643	434	10	349	91	58	15	48	58	65	40	23	23
