# Supplementary material for: Single-cell transcriptome profiling highlights the role of APP in blood vessels in assessing the risk of patients with proliferative diabetic retinopathy developing Alzheimer’s disease
Source: Front Cell Dev Biol. 2024 Jan 24;11:1328979. doi: 10.3389/fcell.2023.1328979 (PMC10847282; doi:10.3389/fcell.2023.1328979)
Supplement: Supplementary file 2 [file Table10.xls]

## Sheet: Table S10
Supplementary Table 10. Interactions weights/strength in the inferred intercellular communication network in PDR scRNA-seq datasets
Cell clusters	Microglia (1)	Microglia (3)	Microglia (2)	Macrophages	Dendritic cells	Neutrophils	Pericytes	Fibroblasts (1)	Endothelial cells (1)	Fibroblasts (2)	T cells	Endothelial cells (2)	Fibroblasts (3)	B cells
Microglia (1)	1.635	1.432	1.219	1.202	0.155	0.99	0.176	0.137	0.331	0.148	0.373	0.188	1.013	0.032
Microglia (3)	1.608	1.417	1.197	1.183	0.194	0.837	0.181	0.153	0.345	0.142	0.367	0.192	0.715	0.028
Microglia (2)	1.783	1.546	1.337	1.361	0.298	1.138	0.167	0.113	0.275	0.135	0.379	0.165	1.284	0.047
Macrophages	1.057	0.602	0.424	0.32	0.123	0.148	0.185	0.149	0.352	0.156	0.379	0.188	0.183	0.038
Dendritic cells	1.346	1.182	0.953	0.972	0.059	0.172	0.049	0.054	0.307	0.04	0.353	0.196	0.045	0.029
Neutrophils	1.233	1.021	0.79	0.428	0.102	0.013	0.177	0.151	0.343	0.163	0.365	0.242	0.155	0.032
Pericytes	0.856	0.809	0.754	0.766	0.57	0.628	0.497	0.356	0.508	0.402	0.483	0.452	0.334	0.199
Fibroblasts (1)	0.635	0.618	0.555	0.556	0.428	0.455	0.337	0.317	0.325	0.267	0.411	0.355	0.301	0.138
Endothelial cells (1)	0.885	0.869	0.789	0.783	0.667	0.689	0.62	0.409	1.076	0.466	0.628	1.064	0.541	0.286
Fibroblasts (2)	0.573	0.55	0.536	0.485	0.385	0.408	0.292	0.26	0.27	0.284	0.414	0.332	0.328	0.143
T cells	0.198	0.208	0.093	0.143	0.049	0.092	0.123	0.127	0.268	0.133	0.401	0.111	0.056	0
Endothelial cells (2)	0.579	0.575	0.54	0.459	0.469	0.519	0.482	0.45	0.938	0.474	0.504	0.888	0.417	0.23
Fibroblasts (3)	1.461	1.285	0.629	0.331	0.346	0.335	0.188	0.191	0.528	0.166	0.442	0.476	0.398	0.156
B cells	0.03	0.026	0.039	0.028	0.013	0.025	0.047	0.021	0.105	0.014	0.175	0.055	0.013	0
