# Supplementary material for: Single-cell transcriptome profiling highlights the role of APP in blood vessels in assessing the risk of patients with proliferative diabetic retinopathy developing Alzheimer’s disease
Source: Front Cell Dev Biol. 2024 Jan 24;11:1328979. doi: 10.3389/fcell.2023.1328979 (PMC10847282; doi:10.3389/fcell.2023.1328979)
Supplement: Supplementary file 3 [file Table4.xls]

## Sheet: Table S4
Supplementary Table 4. Enriched biological pathways by GSEA in cluster Endothelial cells (2).
Pathway	pval	padj	ES	NES
KEGG_HUNTINGTONS_DISEASE	0.00115473	0.00591265	0.415373	5.14578
KEGG_PARKINSONS_DISEASE	0.00123153	0.00591265	0.460487	4.95441
KEGG_ALZHEIMERS_DISEASE	0.00117786	0.00591265	0.393649	4.66938
KEGG_OXIDATIVE_PHOSPHORYLATION	0.00125156	0.00591265	0.431338	4.63931
KEGG_UBIQUITIN_MEDIATED_PROTEOLYSIS	0.00120919	0.00591265	0.378034	4.21698
KEGG_TIGHT_JUNCTION	0.00124688	0.00591265	0.328692	3.4482
KEGG_ADHERENS_JUNCTION	0.00132275	0.00591265	0.381383	3.35979
KEGG_FOCAL_ADHESION	0.0011274	0.00591265	0.251726	3.28025
KEGG_PYRIMIDINE_METABOLISM	0.00127388	0.00591265	0.325507	3.17825
KEGG_PROPANOATE_METABOLISM	0.00152672	0.00591265	0.525318	3.06168
