# Supplementary material for: Single-cell transcriptome profiling highlights the role of APP in blood vessels in assessing the risk of patients with proliferative diabetic retinopathy developing Alzheimer’s disease
Source: Front Cell Dev Biol. 2024 Jan 24;11:1328979. doi: 10.3389/fcell.2023.1328979 (PMC10847282; doi:10.3389/fcell.2023.1328979)
Supplement: Supplementary file 4 [file Table2.xls]

## Sheet: Table S2
Supplementary Table 2. Enriched biological pathways by GSEA in cluster Pericytes.
Pathway	pval	padj	ES	NES
KEGG_PARKINSONS_DISEASE	0.00125	0.00534252	0.656075	7.2127
KEGG_HUNTINGTONS_DISEASE	0.00118203	0.00534252	0.560372	7.10906
KEGG_OXIDATIVE_PHOSPHORYLATION	0.00123916	0.00534252	0.620859	6.85964
KEGG_ALZHEIMERS_DISEASE	0.00122399	0.00534252	0.531725	6.4255
KEGG_FOCAL_ADHESION	0.00117233	0.00534252	0.36058	4.76919
KEGG_PURINE_METABOLISM	0.001221	0.00534252	0.351423	4.14873
KEGG_UBIQUITIN_MEDIATED_PROTEOLYSIS	0.00123457	0.00534252	0.364862	4.1438
KEGG_CARDIAC_MUSCLE_CONTRACTION	0.00136612	0.00534252	0.47	3.99622
KEGG_ECM_RECEPTOR_INTERACTION	0.0013459	0.00534252	0.396979	3.70354
KEGG_TIGHT_JUNCTION	0.00129032	0.00534252	0.320301	3.40119
