# Supplementary material for: Single-cell transcriptome profiling highlights the role of APP in blood vessels in assessing the risk of patients with proliferative diabetic retinopathy developing Alzheimer’s disease
Source: Front Cell Dev Biol. 2024 Jan 24;11:1328979. doi: 10.3389/fcell.2023.1328979 (PMC10847282; doi:10.3389/fcell.2023.1328979)
Supplement: Supplementary file 5 [file Table12.xls]

## Sheet: Tabls S12
Supplementary Table 12. Interactions weights/strength in the inferred intercellular communication network in AD scRNA-seq datasets
Cell clusters	Oligodendrocytes	Endothelial cells	Astrocytes	Pericytes	Macrophages	Oligodendrocyte precursor cells	Perivascular fibroblasts	Astrocytes (2)	Smooth muscle cells	Neuron	Ependymal cells	Macrophages (2)	Ependymal cells (2)
Oligodendrocytes	0.761176	0.0133557	0.485555	0.003047	0.0804975	0.8619	0.0492867	0.415374	0.0126113	0.631972	0.463594	0.035986	0.117754
Endothelial cells	0.00534839	0.340158	0.0950152	0.0853447	0.0632241	0.0892543	0.141753	0.201557	0.313553	0.128323	0.11427	0.104324	0.210504
Astrocytes	0.667468	0.109308	0.623872	0	0.0643268	1.10748	0.0486266	0.539678	0.0980525	0.697046	0.426732	0.00366987	0.145972
Pericytes	0.003047	0.086537	0.0243405	0.0280935	0.00884364	0.0368041	0.0452242	0.0716224	0.0998911	0.00957322	0.00473799	0.031769	0.0599925
Macrophages	0.064273	0.0379721	0.0448618	0	0.00541933	0.0896782	0.000567808	0.006921	0.00222296	0.026916	0.0435196	0.00300932	0.00251656
Oligodendrocyte precursor cells	0.952033	0.0946453	0.727797	0.0139126	0.107292	1.61824	0.163153	0.667257	0.0916799	1.04348	0.634848	0.0250601	0.292871
Perivascular fibroblasts	0.00847077	0.143664	0.00597138	0.042595	0.0138838	0.0690426	0.0922655	0.0855401	0.134328	0.0869622	0.0654243	0.0509722	0.106943
Astrocytes (2)	0.564545	0.213847	0.53784	0.0499424	0.0298731	0.980832	0.118295	0.553821	0.198865	0.642144	0.407189	0.0610473	0.194745
Smooth muscle cells	0.00588311	0.313322	0.104246	0.110598	0.0279315	0.108322	0.135372	0.205125	0.31302	0.116145	0.104173	0.127715	0.194753
Neuron	0.96834	0.128085	0.594034	0.00231013	0.091516	1.5986	0.240392	0.5616	0.117955	1.10275	0.646778	0.0115195	0.401923
Ependymal cells	0.396432	0.128498	0.23793	0.00310727	0.0661758	0.599408	0.106032	0.256945	0.116981	0.390084	0.276956	0.0123225	0.153346
Macrophages (2)	0.0277027	0.0918864	0.0263316	0.0231293	0.00970508	0.0396509	0.0465768	0.0749817	0.101914	0.011452	0.00784923	0.0286248	0.0637233
Ependymal cells (2)	0.0909677	0.199426	0.0429932	0.0589291	0.0132757	0.203667	0.108552	0.110631	0.187748	0.159917	0.102475	0.068277	0.205373
