# Supplementary material for: Single-cell transcriptome profiling highlights the role of APP in blood vessels in assessing the risk of patients with proliferative diabetic retinopathy developing Alzheimer’s disease
Source: Front Cell Dev Biol. 2024 Jan 24;11:1328979. doi: 10.3389/fcell.2023.1328979 (PMC10847282; doi:10.3389/fcell.2023.1328979)
Supplement: Supplementary file 6 [file Table5.xls]

## Sheet: Table S5
Supplementary Table 5. The overlapped genes related to AD pathway in three cell clusters.
	gene
1	COX7A1
2	APP
3	CALM1
4	MT-CYB
5	NDUFS5
6	UQCRH
7	NDUFB2
8	COX7A2
9	NDUFB6
10	NDUFS6
11	UQCRQ
12	COX6C
13	NDUFAB1
14	NDUFB10
15	BAD
16	ATP5PF
17	NDUFS4
18	COX6A1
19	ATP5F1D
20	NDUFA8
21	NDUFB4
22	ATP5F1C
23	CAPN2
24	COX7C
25	NDUFA5
26	NDUFB3
27	NAE1
28	COX5B
29	NDUFB9
30	NDUFC2
31	UQCRB
32	NDUFC1
33	UQCRC2
34	ATP5MC1
35	NDUFS3
36	UQCR11
37	SDHC
38	NDUFA10
39	COX7A2L
40	BACE2
41	CASP7
42	MAPK3
43	CASP3
44	FADD
