# Supplementary material for: Single-cell transcriptome profiling highlights the role of APP in blood vessels in assessing the risk of patients with proliferative diabetic retinopathy developing Alzheimer’s disease
Source: Front Cell Dev Biol. 2024 Jan 24;11:1328979. doi: 10.3389/fcell.2023.1328979 (PMC10847282; doi:10.3389/fcell.2023.1328979)
Supplement: Supplementary file 7 [file Table3.xls]

## Sheet: Table S3
Supplementary Table 3. Enriched biological pathways by GSEA in cluster Endothelial cells (1).
pathway	pval	padj	ES	NES
KEGG_UBIQUITIN_MEDIATED_PROTEOLYSIS	0.00123916	0.00482115	0.447503	5.1738
KEGG_FOCAL_ADHESION	0.00118483	0.00482115	0.364592	4.9351
KEGG_HUNTINGTONS_DISEASE	0.00119474	0.00482115	0.360096	4.66526
KEGG_LEUKOCYTE_TRANSENDOTHELIAL_MIGRATION	0.00127227	0.00482115	0.418655	4.41938
KEGG_PARKINSONS_DISEASE	0.00125	0.00482115	0.375218	4.19454
KEGG_TIGHT_JUNCTION	0.00125471	0.00482115	0.376806	4.11603
KEGG_PYRIMIDINE_METABOLISM	0.0012987	0.00482115	0.396434	4.02279
KEGG_ALZHEIMERS_DISEASE	0.00121951	0.00482115	0.31155	3.87052
KEGG_ADHERENS_JUNCTION	0.0013624	0.00482115	0.426753	3.8481
KEGG_WNT_SIGNALING_PATHWAY	0.00122399	0.00482115	0.298779	3.52967
