# Supplementary material for: Single-cell transcriptome profiling highlights the role of APP in blood vessels in assessing the risk of patients with proliferative diabetic retinopathy developing Alzheimer’s disease
Source: Front Cell Dev Biol. 2024 Jan 24;11:1328979. doi: 10.3389/fcell.2023.1328979 (PMC10847282; doi:10.3389/fcell.2023.1328979)
Supplement: Supplementary file 8 [file Table6.xls]

## Sheet: Table S6
Supplementary Table 6. The overlapped genes related to PD pathway in three cell clusters.
	gene
1	NDUFS6
2	CASP3
3	COX7A1
4	UQCRQ
5	NDUFA5
6	ATP5F1A
7	NDUFB3
8	ATP5MC1
9	VDAC3
10	NDUFA7
11	UBB
12	COX6C
13	ATP5PF
14	COX5B
15	ATP5F1E
16	MT-CYB
17	PARK7
18	COX6A1
19	ATP5F1C
20	NDUFB9
21	NDUFA10
22	HTRA2
23	MT-ND6
24	UBE2G2
25	NDUFS5
26	NDUFS4
27	NDUFC2
28	UQCR11
29	UBE2J1
30	PPID
31	UQCRH
32	NDUFAB1
33	ATP5F1D
34	UQCRB
35	PINK1
36	NDUFB2
37	NDUFA8
38	COX7C
39	NDUFS3
40	COX7A2
41	NDUFB10
42	NDUFC1
43	COX7A2L
44	NDUFB5
45	NDUFB6
46	NDUFB4
47	VDAC2
48	UQCRC2
49	SDHC
50	UBE2J2
51	SLC25A4
