# Supplementary material for: Single-cell transcriptome profiling highlights the role of APP in blood vessels in assessing the risk of patients with proliferative diabetic retinopathy developing Alzheimer’s disease
Source: Front Cell Dev Biol. 2024 Jan 24;11:1328979. doi: 10.3389/fcell.2023.1328979 (PMC10847282; doi:10.3389/fcell.2023.1328979)
Supplement: Supplementary file 9 [file Table7.xls]

## Sheet: Table S7
Supplementary Table 7. The overlapped genes related to HD pathway in three cell clusters.
	gene
1	POLR2L
2	NDUFA8
3	DCTN2
4	NDUFB3
5	UQCRC2
6	SDHC
7	POLR2K
8	AP2B1
9	COX7A1
10	NDUFS6
11	COX5B
12	AP2M1
13	CYCS
14	NDUFB4
15	COX7C
16	NDUFB9
17	NDUFA2
18	ATP5F1E
19	HIP1
20	UQCRQ
21	NDUFC2
22	ATP5MC1
23	HDAC2
24	ATP5F1A
25	MT-CYB
26	ATP5PF
27	POLR2F
28	CLTB
29	HDAC1
30	COX7A2L
31	POLR2H
32	NDUFA7
33	NDUFS5
34	COX6C
35	POLR2G
36	VDAC2
37	UQCRB
38	POLR2C
39	VDAC3
40	TFAM
41	REST
42	TBPL1
43	UQCRH
44	COX6A1
45	BAX
46	POLR2J
47	UQCR11
48	TP53
49	DNAL4
50	POLR2B
51	NDUFB2
52	NDUFAB1
53	ATP5MC2
54	IFT57
55	CYC1
56	COX7A2
57	NDUFS4
58	ATP5F1C
59	NDUFC1
60	NDUFS3
61	CLTA
62	CREB3
63	CASP3
64	NDUFB5
65	PPID
66	NDUFB6
67	NDUFB10
68	ATP5F1D
69	NDUFA5
70	POLR2I
71	NDUFA10
72	DCTN1
73	SLC25A4
