# Supplementary material for: Single-cell transcriptome profiling highlights the role of APP in blood vessels in assessing the risk of patients with proliferative diabetic retinopathy developing Alzheimer’s disease
Source: Front Cell Dev Biol. 2024 Jan 24;11:1328979. doi: 10.3389/fcell.2023.1328979 (PMC10847282; doi:10.3389/fcell.2023.1328979)
Supplement: Supplementary file 10 [file Table13.xls]

## Sheet: Table S13
Supplementary Table 13. The average expression of AD GWAS risk genes in cell clusters of PDR scRNA-seq.
gene	RNA.Microglia..1.	RNA.Microglia..3.	RNA.Microglia..2.	RNA.Macrophages	RNA.Dendritic.cells	RNA.Neutrophils	RNA.Pericytes	RNA.Fibroblasts..1.	RNA.Endothelial.cells..1.	RNA.Fibroblasts..2.	RNA.T.cells	RNA.Endothelial.cells..2.	RNA.Fibroblasts..3.	RNA.B.cells
APP	0.783	0.7369	0.4317	0.7623	0.4583	0.4563	2.7753	2.1949	8.9308	2.6007	0.2454	4.7965	3.6725	0.3786
COX7A1	0.0466	0.0286	0.0502	0.0613	0.0417	0.0775	4.0138	4.7455	2.1699	1.868	0	1.39	0.0541	0.346
BAD	0.2362	0.3241	0.285	0.309	0.2387	0.4652	1.173	1.0049	0.7924	1.2718	0.2827	0.7327	0.307	0.4569
CR1	0.2424	0.4452	0.0651	1.0874	0.3515	0.3302	0.0136	0.0022	0	0.0155	0.0754	0	0	0
BIN1	0.849	0.3678	1.0864	0.3572	0.1259	0.5785	0.1398	0.1297	0.1473	0.2107	0.645	0.158	0.3644	0.2953
INPP5D	0.7768	0.5276	0.9751	0.5326	0.4894	0.4993	0.0138	0.0595	0.2739	0.0226	0.2644	0.1862	0.2118	0.0671
CLNK	0.0011	0	0	0	0.0312	0	0	0.0116	0	0	0	0	0.174	0
HLA-DQA1	8.9991	7.9675	16.7503	1.4809	6.8485	4.1649	0.1525	0.3187	0.3432	0.5327	0.2897	0.1618	3.9329	1.3895
UNC5CL	0.0042	0.0016	0	0	0	0	0	0	0	0	0	0	0	0
TREM2	14.876	9.0516	18.294	9.9073	1.4533	9.2709	0.2091	0.3581	0.431	0.4438	0.5867	0.5536	0.467	0.4345
TREML2	0	0	0	0.0035	0.0045	0.0114	0	0	0	0	0.0341	0	0.041	0.0252
CD2AP	0.7833	0.7055	0.8769	0.8533	0.3627	0.6336	0.4547	0.472	1.05	0.5913	0.4928	0.9808	2.4589	0.1959
EPDR1	0.0246	0.0436	0.0073	0.0335	0.0197	0.024	0.0246	0.1143	0.0063	0.7087	0	0	0	0
EPHA1	0.0058	0.0026	0.0063	0	0.0085	0	0.0212	0	0.0252	0	0.0805	0	0.0715	0
PTK2B	0.2002	0.1603	0.2927	0.204	0.3439	0.1977	0.0274	0.0266	0.0381	0.0237	0.4088	0.1249	0.1848	0.1582
CLU	0.0589	0.0759	0.0837	0.1068	0.093	0.0726	0.0474	0.2139	1.3359	37.5825	0.1264	3.0511	0.0418	0.193
USP6NL	0.1882	0.1535	0.1594	0.1153	0.1573	0.1306	0.0686	0.0766	0.1329	0.0782	0	0.1767	0.2582	0.1404
SPI1	4.0636	3.1457	3.8798	3.9385	5.5574	3.3832	0.1737	0.1765	0.0978	0.1853	0.1009	0.1638	0.9577	0.7533
MS4A4A	4.2476	5.9111	2.6607	2.7243	1.5476	3.5588	0.0922	0.1274	0.122	0.2667	0.1669	0.204	0.4452	0.1471
EED	0.1112	0.1073	0.1223	0.0696	0.1747	0.2824	0.1888	0.0936	0.0246	0.0601	0.0848	0.1971	0.0655	0.2024
SORL1	2.052	0.8431	3.3518	2.517	1.0396	1.8671	0.0444	0.0597	0.1301	0.2399	1.0688	0	0.9109	0.143
FERMT2	0.0282	0.0057	0.0115	0.0309	0.0074	0.0183	1.4081	1.9307	1.2921	1.0345	0.0417	0.9952	0	0
SLC24A4	0.0343	0.06	0.0045	0.0429	0.3472	0.0238	0	0	0.0219	0	0	0	0	0
SPPL2A	1.3408	1.1811	1.1729	1.2353	0.6186	1.2395	0.8904	0.9563	0.7601	0.6693	0.8124	0.7692	0.3707	0.1504
MINDY2	0.1999	0.1407	0.1237	0.3029	0.1194	0.149	0.2446	0.3388	0.6068	0.5232	0.0321	0.4918	0.1398	0.3772
APH1B	0.43	0.5554	0.303	0.4974	0.3719	0.211	0.321	0.2486	0.1655	0.2117	0.1707	0.1332	0.1364	0.0346
BCKDK	0.6436	0.5554	0.4739	0.8971	0.6258	0.6846	0.4399	0.3994	0.2914	0.388	0.1941	0.4413	0.109	0.1626
IL34	0.0024	0.004	0.0034	0.0048	0	0	0.625	0.1795	0.0454	0.2778	0	0	0	0
PLCG2	0.4282	0.2861	0.2592	0.3479	0.206	0.2538	0.0293	0	0.6919	0.1114	0.0371	0.0784	0.0604	0.2718
SCIMP	0.7625	0.7745	0.7247	1.3437	1.3569	0.6413	0.0538	0.0164	0.041	0.0329	0.1249	0	0	0.0253
WNT3	0	0	0	0	0	0	0	0.0036	0.0054	0.0111	0	0	0	0
ABI3	1.2742	0.9205	1.6426	1.4554	1.1903	1.3947	0.0953	0.0743	0.4176	0.1226	0.4561	0.4128	0.2197	0.4217
TSPOAP1	0.016	0.0111	0.0154	0.0177	0.0085	0.0194	0	0.0029	0	0	0.0332	0	0	0
ACE	0.1136	0.0536	0.031	0.0268	0	0.0973	0	0	0.9214	0.006	0.0377	0.0756	0	0
ABCA7	0.139	0.0871	0.1563	0.0635	0.1658	0.0751	0.0399	0.0134	0.0386	0.0115	0.0276	0.0686	0.1045	0.0572
CASS4	0.1423	0.0545	0.1686	0.1737	0.1116	0.1161	0.0073	0.0051	0	0.017	0	0.0097	0	0
ADAMTS1	0.0059	0.007	0.0113	0.008	0.0101	0	1.0118	0.1545	2.0847	0.326	0.0377	2.7545	0	0
APOE	31.0218	29.3481	23.3514	42.7549	2.1512	24.0995	0.642	0.7927	0.8038	2.1329	1.0102	0.6124	0.4631	1.2436
