# Supplementary material for: Single-cell transcriptome profiling highlights the role of APP in blood vessels in assessing the risk of patients with proliferative diabetic retinopathy developing Alzheimer’s disease
Source: Front Cell Dev Biol. 2024 Jan 24;11:1328979. doi: 10.3389/fcell.2023.1328979 (PMC10847282; doi:10.3389/fcell.2023.1328979)
Supplement: Supplementary file 11 [file Table11.xls]

## Sheet: Table S11
Supplementary Table 11. Number of interactions in the inferred intercellular communication network in AD scRNA-seq datasets
Cell clusters	Oligodendrocytes	Endothelial cells	Astrocytes	Pericytes	Macrophages	Oligodendrocyte precursor cells	Perivascular fibroblasts	Astrocytes (2)	Smooth muscle cells	Neuron	Ependymal cells	Macrophages (2)	Ependymal cells (2)
Oligodendrocytes	10	2	7	1	3	10	4	11	4	11	11	4	5
Endothelial cells	2	15	7	5	5	9	6	18	17	10	10	9	9
Astrocytes	6	5	10	0	3	13	4	13	6	15	9	1	5
Pericytes	1	5	2	4	2	4	4	9	8	2	3	4	4
Macrophages	4	3	4	0	3	8	2	6	3	4	6	4	4
Oligodendrocyte precursor cells	8	7	11	4	5	16	7	17	8	14	13	5	8
Perivascular fibroblasts	2	5	1	2	2	6	5	7	5	6	6	3	5
Astrocytes (2)	10	16	14	6	6	19	9	31	20	23	19	12	12
Smooth muscle cells	3	15	7	6	4	9	5	19	18	9	9	9	8
Neuron	11	8	13	3	5	17	7	21	9	17	17	5	9
Ependymal cells	7	7	6	2	5	12	7	15	8	13	12	6	6
Macrophages (2)	3	10	3	3	5	5	5	15	12	8	7	8	7
Ependymal cells (2)	2	5	1	2	2	6	5	7	6	7	6	4	6
