# Supplementary material for: Single-cell transcriptome profiling highlights the role of APP in blood vessels in assessing the risk of patients with proliferative diabetic retinopathy developing Alzheimer’s disease
Source: Front Cell Dev Biol. 2024 Jan 24;11:1328979. doi: 10.3389/fcell.2023.1328979 (PMC10847282; doi:10.3389/fcell.2023.1328979)
Supplement: Supplementary file 12 [file Table8.xls]

## Sheet: Table S8
Supplementary Table 8. Cell number per cell type from scRNA-seq of hippocampus blood vessels samples from AD patients
Sample	Oligodendrocytes	Endothelial cells	Astrocytes (1)	Pericytes	Macrophages (1)	Oligodendrocyte precursor	Perivascular fibroblasts	Astrocytes (2)	Smooth muscle cells	Neurons	Ependymal cells (1)	Macrophages (2)	Ependymal cells (2)
ADhpc1	2190	6518	1371	5253	829	206	551	400	1145	68	183	122	0
ADhpc2	4342	987	2935	1049	450	313	158	183	33	29	104	16	0
ADhpc3	3864	1106	1771	1037	512	402	171	110	25	34	52	12	2
ADhpc4	1135	5038	451	3110	400	158	417	117	405	44	62	42	47
ADhpc5	4233	1615	2168	1415	281	252	201	185	67	153	86	21	225
ADhpc6	2350	505	1005	476	127	249	48	20	7	73	27	2	2
ADhpc7	2307	674	1783	596	244	232	234	49	8	65	82	3	1
ADhpc8	741	368	393	202	61	76	12	14	5	12	10	0	2
ADhpc9	7983	2377	5233	2116	3591	902	336	811	132	802	399	169	90
