# Supplementary material for: Single-cell transcriptome profiling highlights the role of APP in blood vessels in assessing the risk of patients with proliferative diabetic retinopathy developing Alzheimer’s disease
Source: Front Cell Dev Biol. 2024 Jan 24;11:1328979. doi: 10.3389/fcell.2023.1328979 (PMC10847282; doi:10.3389/fcell.2023.1328979)
Supplement: Supplementary file 14 [file Table14.xls]

## Sheet: Table S14
Supplementary Table 14. The average expression of AD GWAS risk genes in cell clusters of AD scRNA-seq.
gene	RNA.Oligodendrocytes	RNA.Endothelial.cells	RNA.Astrocytes	RNA.Pericytes	RNA.Macrophages	RNA.Oligodendrocyte.precursor.cells	RNA.Perivascular.fibroblasts	RNA.Astrocytes..2.	RNA.Smooth.muscle.cells	RNA.Neuron	RNA.Ependymal.cells	RNA.Macrophages..2.	RNA.Ependymal.cells..2.
APP	8.619	10.2982	2.9204	3.4133	2.6298	6.2913	5.6364	3.9874	7.1955	6.2209	3.8747	2.4283	4.7887
COX7A1	0.0148	0.137	0.0127	0.1042	0.0168	0.0147	0.0628	0.0424	0.1027	0.0302	0.0434	0.042	0.1448
BAD	0.0737	0.1183	0.0637	0.1292	0.0647	0.1187	0.1137	0.0632	0.129	0.1337	0.1317	0.0625	0.1794
CR1	0.3166	0.0281	0.046	0.0374	0.2322	0.0647	0.1234	0.0448	0.0063	0.0825	0.0219	0.1062	0.0908
BIN1	3.9683	0.5711	0.641	0.5875	2.2694	0.6897	0.6578	0.5927	0.3339	1.4066	0.529	0.8879	0.9304
INPP5D	0.0849	3.1123	0.1645	0.112	7.4352	0.1829	0.3556	1.6358	1.5774	0.475	0.4896	3.7237	0.3065
CLNK	0.0272	0.0277	0.0447	0.0236	0.0281	0.0377	0.0111	0.0451	0.0154	0.0307	0.0097	0.0455	0.0714
HLA-DQA1	0.0032	0.0072	0.0035	0.001	0.2695	0.0087	0.0079	0.0323	0.0071	0.0138	0.0017	0.1935	0
UNC5CL	0.0148	0.0037	0.012	0.0036	0.0094	0.0072	0.0077	0.0089	0	0	0.0166	0	0.0705
TREM2	0.0048	0.0053	0.0059	0.0069	0.3976	0.0054	0.0022	0.0428	0.0019	0.0629	0.01	0.1607	0
TREML2	0	0	0.0003	0	0	0	0	0	0	0	0	0	0
CD2AP	0.2878	2.7009	0.5089	0.8826	1.4376	0.3654	0.8639	1.1878	2.0179	0.4628	0.7346	1.2438	1.4544
EPDR1	0.1224	0.0322	0.3211	0.277	0.178	0.2475	0.3917	0.1904	0.1419	0.2152	0.2387	0.1781	0.2162
SPDYE3	0.2078	0.0745	0.3021	0.1141	0.141	0.2649	0.1345	0.2069	0.0885	0.2889	0.1762	0.037	0.177
EPHA1	0.001	0.0044	0.0002	0.0056	0.0138	0	0.0066	0	0	0	0	0	0.0521
PTK2B	0.1989	0.2082	0.3286	0.1144	1.0961	0.1091	0.3373	0.3965	0.1584	0.816	0.5482	0.5411	0.9746
CLU	1.1896	1.8631	7.0527	0.9821	1.1452	1.2147	2.8534	5.7288	1.5844	1.5938	4.8285	1.2534	1.7363
USP6NL	0.329	6.0833	0.8488	0.8569	3.492	0.8696	1.8272	1.9406	3.8349	0.771	1.3904	2.5185	0.5266
SPI1	0.0212	0.0133	0.061	0.0146	1.1562	0.0373	0.0296	0.1584	0.0058	0.0613	0.0524	0.4571	0.0255
MS4A4A	0.0044	0.0184	0.0096	0.0168	0.4525	0.0152	0.013	0.0455	0.0069	0.0238	0.0228	0.6073	0.0256
EED	0.3262	0.4653	0.2834	0.3625	0.5278	0.2914	0.3968	0.3885	0.3632	0.1663	0.2041	0.3694	0.4166
SORL1	1.2068	0.189	2.3756	0.3797	15.7833	1.2555	0.4512	3.356	0.2785	1.6604	1.7771	9.4229	0.6515
FERMT2	1.2931	1.3615	1.4621	2.4788	0.4386	0.8479	1.6142	1.5098	1.9762	0.6365	0.6911	1.5089	0.8963
SLC24A4	0.0351	0.0252	0.9947	0.0254	0.1124	0.3897	0.0523	0.6461	0.0183	0.5962	0.3917	0.0167	7.835
SPPL2A	0.4749	0.7926	0.691	0.8978	0.8753	0.4913	0.8712	0.8229	0.8278	0.6141	0.8	0.8746	1.1809
MINDY2	0.8567	1.0223	0.4501	0.8268	0.7786	0.427	0.6889	0.6587	0.9346	0.8055	0.5994	0.9283	0.6018
APH1B	0.2814	0.1765	0.3985	0.412	0.4196	0.3124	0.3872	0.3342	0.3047	0.3775	0.3815	0.5381	0.5453
BCKDK	0.0675	0.1938	0.0698	0.133	0.0991	0.0546	0.0808	0.086	0.1323	0.0397	0.087	0.1004	0.1155
IL34	0.0181	0.0178	0.0243	0.5803	0.0194	0.0409	0.2546	0.0803	0.248	0.1635	0.1147	0.3679	0.1263
PLCG2	0.0578	1.4184	0.0448	0.061	2.6635	0.1031	0.1598	0.628	0.8221	0.17	0.1668	1.6993	0.2805
SCIMP	0.0325	0.0193	0.0629	0.0298	0.2227	0.0188	0.0948	0.0664	0.027	0.0719	0.2009	0.0886	0.1901
WNT3	0.0065	0.0058	0.1149	0.0054	0.005	0.028	0.0094	0.056	0.0036	0.1356	0.0388	0	0
ABI3	0.0088	0.0876	0.0064	0.0082	0.5138	0.0213	0.0426	0.0823	0.0616	0.0203	0.0089	0.266	0
TSPOAP1	0.0289	0.028	0.2621	0.0569	0.0432	0.3944	0.1017	0.1646	0.0475	0.3109	0.4666	0.0699	0.3662
ACE	0	0.009	0.0007	0.0038	0	0.0014	0.0022	0.0013	0.0024	0.0034	0	0	0
ABCA7	0.0794	0.2177	0.1499	0.1311	0.4828	0.0604	0.0815	0.2184	0.1904	0.1609	0.301	0.2862	0.5712
CASS4	0.0549	0.5035	0.0751	0.035	0.446	0.0474	0.0899	0.1904	0.3177	0.0731	0.0858	0.2239	0.0133
ADAMTS1	0.2443	1.3753	0.1023	1.2271	0.2059	0.1184	0.3373	0.5084	1.0529	0.2436	0.1577	1.1276	0.164
APOE	0.3494	0.2834	1.4694	1.4462	3.0871	0.3018	0.9837	1.5402	0.6448	0.6219	0.4176	2.9547	0.4112
