# Supplementary material for: Single-cell transcriptome profiling highlights the role of APP in blood vessels in assessing the risk of patients with proliferative diabetic retinopathy developing Alzheimer’s disease
Source: Front Cell Dev Biol. 2024 Jan 24;11:1328979. doi: 10.3389/fcell.2023.1328979 (PMC10847282; doi:10.3389/fcell.2023.1328979)
Supplement: Supplementary file 15 [file Table9.xls]

## Sheet: Table S9
Supplementary Table 9. Number of interactions in the inferred intercellular communication network in PDR scRNA-seq datasets
Cell clusters	Microglia (1)	Microglia (3)	Microglia (2)	Macrophages	Dendritic cells	Neutrophils	Pericytes	Fibroblasts (1)	Endothelial cells (1)	Fibroblasts (2)	T cells	Endothelial cells (2)	Fibroblasts (3)	B cells
Microglia (1)	24	27	21	29	14	24	8	11	14	12	19	9	16	1
Microglia (3)	28	31	23	30	15	25	10	15	18	16	19	13	14	1
Microglia (2)	24	26	23	28	16	25	9	9	13	14	18	9	13	2
Macrophages	22	21	15	23	13	14	9	15	20	17	20	15	8	2
Dendritic cells	17	19	14	19	9	8	4	9	12	10	18	8	4	1
Neutrophils	21	21	15	20	10	10	12	17	25	19	19	19	8	1
Pericytes	15	20	13	19	9	17	19	21	25	27	15	18	5	4
Fibroblasts (1)	11	16	10	17	8	14	13	18	18	18	15	15	4	3
Endothelial cells (1)	24	25	20	33	18	30	25	28	42	30	19	34	10	3
Fibroblasts (2)	14	17	13	20	8	17	19	22	29	28	16	22	7	3
T cells	10	12	9	12	9	10	9	13	15	14	16	12	4	0
Endothelial cells (2)	15	21	12	24	13	22	17	23	34	26	17	24	8	2
Fibroblasts (3)	17	18	7	13	9	9	6	8	10	11	18	10	5	3
B cells	4	6	5	5	4	4	5	8	8	8	12	5	3	0
